# Supplementary material for: Seroprevalence of anti-Toxoplasma gondii antibodies in wild boars (Sus scrofa), hunting dogs, and hunters of Brazil
Source: PLoS One. 2019 Oct 11;14(10):e0223474. doi: 10.1371/journal.pone.0223474 (PMC6788692; doi:10.1371/journal.pone.0223474)
Supplement: S1 Dataset — (XLSX) [file pone.0223474.s001.xlsx]

## Sheet: hunters
Sample idd	IFAT titles	IFAT results	Blood count	Total plasma protein	Sample date	Localização residência	Age	Sex	Occupation	Number of miminum wages	scholarly level	household location in rural areas	years living in rural areas	animals in household	people number in household	hunter number in household	registered hunter	hunting frequency	Years hunting	hunting method	Presence of cats	Source drinking water	washing fruits and vegetables	How to wash?	how washing hands before meals?	Consumption of uncooked or raw meat	specie of uncooked or raw meat	Consumption of wild boars meat	wild boars meat point	Kebab consumption	Consumption of rare barbecue	Consumption of rare fish	hand contact with dirt and sand
1		negative	43	7.4	2017-08-29	Teixeira Soares- PR	49	male	Private work	2	higher education	yes	49	cattle, goat, swine, horse, poultry	8	3	yes	3	30	firearms and hunting dogs, actively searching	no	water supply network	yes	water	soap and water	yes	cattle	yes	well done	yes	yes	no	yes
2		negative	45	7	2017-08-30	Ponta Grossa- PR	26	female	Private work	2	higher education	no			2	2	yes	1	1	bait and trapping	yes	water supply network	yes	water	soap and water	yes	fish and cattle	no	no	yes	yes	yes	yes
3		negative	42	7.4	2017-08-30	Ponta Grossa- PR	43	male	Public work	3	graduate	yes	6	horse, sheep, dog, rabbits, poultry	4	1	yes	3	2	firearms and hunting dogs, actively searching	no	water of well	yes	water	soap and water	yes	cattle	yes	well done	yes	yes	yes	yes
4		negative	38	7	2017-08-30	Ponta Grossa- PR	29	male	Private work	2	graduate	no			2	2	yes	3	20	firearms and hunting dog, actively searching, bait and trapping	yes	water supply network	yes	water	soap and water	yes	cattle	yes	rare	yes	yes	yes	yes
5		negative	45	7.2	2017-08-30	Ponta Grossa- PR	19	male	Inativo - estudantes e aposentados	1	graduate	no			1	1	no	1	<1	bait and trapping	no	water supply network	yes	water	soap and water	yes	cattle	yes	rare	yes	yes	yes	yes
6		negative	42	7	2017-08-30	Ponta Grossa- PR	44	male	Private work	2	high school	no			2	1	yes	3	20	firearms and hunting dogs, focusing	no	mineral water	yes	water	soap and water	yes	cattle	yes	well done	yes	yes	yes	yes
7		negative	42	7	2017-08-30	Ponta Grossa- PR	28	male	Private work	1	graduate	no			1	1	yes	3	17	firearms and hunting dogs	no	water supply network	yes	water	soap and water	yes	cattle	yes	rare	yes	yes	yes	no
8		negative	50	7	2017-08-30	Ponta Grossa- PR	53	male	Public work	6	graduate	no			4	1	no	3	44	firearms and hunting dogs	no	water supply network	yes	vinager and water	soap and water	yes	cattle	yes	well done	no	yes	no	no
9	256	positive	45	6.4	2017-08-30	Ponta Grossa- PR	36	male	Public work	10	higher education	yes	16	horse, turkey, emu, sheep, cattle, poultry, dog	4	1	yes	3	36	firearms and hunting dogs	no	mineral water	yes	water	soap and water	yes	wild boars and cattle	yes	medium	yes	yes	yes	yes
10		negative	36	6	2017-08-30	Ponta Grossa- PR	39	female	Private work	10	graduate	yes	39	horse, turkey, emu, sheep, cattle, poultry, dog	4	1	no	1	<1	bait and trapping	no	mineral water	yes	water	soap and water	yes	wild boars and cattle	yes	medium	yes	yes	yes	yes
11	64	positive	45	7.8	2017-08-30	Ponta Grossa- PR	28	female	Private work	1	higher education	no			2	1	no	1	1	firearms and hunting dog, actively searching, bait and trapping	no	water supply network	yes	water	soap and water	yes	cattle	no	no	yes	yes	yes	yes
12		negative	48	7.2	2017-08-31	Ponta Grossa- PR	64	male	retired or a student to private	2	basic education	no			1	1	no	3	10	firearms and hunting dog, actively searching, bait and trapping	no	water supply network	yes	water	soap and water	yes	cattle	yes	well done	yes	yes	yes	no
13	16	positive	37	6.5	2017-08-31	Ponta Grossa- PR	52	male	Private work	2	basic education	no			2	1	no	1		bait and trapping	no	water supply network	yes	water	soap and water	yes	cattle	yes	well done	yes	yes	yes	no
14		negative	46	7.5	2017-08-31	Ponta Grossa- PR	20	male	retired or a student to private	0	graduate	no			4	1	no	1	<1	bait and trapping	no	water supply network	yes	water	soap and water	yes	cattle	yes	medium	yes	yes	yes	no
15	16	positive	42	7.9	2017-08-31	Ponta Grossa- PR	19	male	retired or a student to private	0	graduate	no			4	1	no	1	<1	bait and trapping	no	water supply network	yes	water	soap and water	yes	cattle	yes	rare	yes	yes	yes	no
16	16	positive	44	7.6	2017-08-31	Ponta Grossa- PR	54	female	Private work	5	graduate	no			3	1	no	1	<1	bait and trapping	no	water supply network	yes	water	soap and water	no	no	no	no	yes	no	no	no
17		negative	40	6.6	2017-08-31	Ponta Grossa- PR	58	male	Private work	4	high school	no			2	1	yes	3	30	firearms and hunting dog, actively searching, bait and trapping	no	water supply network	yes	water	soap and water	yes	cattle	yes	rare	yes	yes	yes	no
18		negative	42	7.8	2017-08-31	Ponta Grossa- PR	18	female	retired or a student to private	0	graduate	no			3	1	no	1	<1	bait and trapping	no	water supply network	yes	water	soap and water	yes	cattle	no	no	yes	yes	yes	no
19		negative	45	7.7	2017-08-31	Ponta Grossa- PR	59	male	Private work	5	graduate	no			2	1	no	3	10	firearms	no	water supply network	yes	water	soap and water	yes	cattle	yes	rare	yes	yes	yes	no
20	16	positive	48	8.6	2017-11-15	Aporé-GO	36	male	Private work	1	high school	yes	36	sheep, poultry, horse	3	1	yes	3	20	firearms and hunting dog, actively searching, bait and trapping	no	mineral water	yes	water	soap and water	yes	cattle	yes	rare	yes	yes	yes	yes
21		negative	45	8.4	2017-11-15	Colônia Witmarsum- PR	42	male	Private work	2	high school	yes	42	sheep, poultry, wild boars	8	1	yes	3	30	firearms and hunting dog, actively searching, bait and trapping	no	mineral water	yes	water	soap and water	yes	cattle	yes	rare	yes	yes	yes	yes
22	256	positive	57	9	2017-11-15	Aporé-GO	31	male	Private work	3	graduate	no			2	1	yes	3	8	firearms and hunting dog, actively searching, bait and trapping	no	water supply network	yes	water	soap and water	yes	cattle	yes	medium	yes	yes	yes	yes
23		negative	46	8	2017-11-15	Aporé-GO	46	male	Public work	5	graduate	no			4	1	yes	3	12	firearms and hunting dog, actively searching, bait and trapping	yes	water supply network	yes	water	soap and water	yes	cattle	yes	medium	yes	yes	yes	yes
24		negative	44	8.2	2017-11-15	Aporé-GO	44	male	Public work	5	high school	no			3	1	yes	3	15	firearms and hunting dog, actively searching, bait and trapping	no	water supply network	yes	water	soap and water	yes	cattle	yes	medium	yes	yes	yes	yes
25		negative	43	7.6	2017-11-15	Aporé-GO	36	male	Private work	3	high school	no			2	1	yes	3	10	firearms and hunting dog, actively searching, bait and trapping	yes	water supply network	yes	water	soap and water	yes	cattle	yes	medium	yes	yes	yes	yes
26		negative	44	9	2017-11-15	Curitiba- PR	50	male	Public work	8	higher education	no			2	1	yes	1	1	bait and trapping	yes	water supply network	yes	water	soap and water	yes	fish and cattle	yes	medium	yes	yes	yes	yes
27	64	positive	46	7.2	2018-05-12	Colônia Witmarsum- PR	25	male	Private work	1	high school	yes	25	swine, poultry, cattle, sheep	8	1	yes	3	13	firearms and hunting dog, actively searching, bait and trapping	no	water of well	no	no	no wash	no	no	yes	well done	no	no	no	yes
28		negative	41	6.7	2018-05-12	Castro- PR	28	male	Private work	1	higher education	yes	28	poultry, dog, cat	3	1	yes	1	<1	bait and trapping	yes	water of well	yes	water	water	yes	fish and cattle	yes	medium	yes	yes	yes	yes
29		negative	43	7.9	2018-05-12	Colônia Witmarsum- PR	18	male	retired or a student to private	0	basic education	yes	12		8	1	no	1	<1	bait and trapping	no	water of well	no	no	no wash	yes	cattle	yes	medium	no	no	no	yes
30	64	positive	41	7.2	2018-05-12	Colônia Witmarsum- PR	20	female	retired or a student to private	0	graduate	yes	20		8	1	no	1	<1	bait and trapping	no	water of well	yes	water	soap and water	yes	cattle	yes	well done	no	no	no	yes
31		negative	48	8.2	2018-05-12	Colônia Witmarsum- PR	42	female	Private work	1	basic education	yes	25		8	1	no	1	<1	bait and trapping	no	water of well	yes	water	soap and water	yes	cattle	yes	well done	no	no	no	yes
32		negative	49	7.8	2018-05-12	Curitiba- PR	54	male	Public work	8	higher education	no			1	1	no	1	<1	bait and trapping	no	water supply network	yes	water	soap and water	yes	cattle	no	no	no	yes	yes	yes
33		negative	51	8.1	2018-05-12	Curitiba- PR	37	male	Private work	8	higher education	no			1	1	no	3	20	bait and trapping	no	water supply network	yes	water	soap and water	yes	cattle	yes	medium	yes	yes	yes	yes
34	256	positive	41	7.4	2018-05-12	Palmeira- PR	41	male	Private work	2	graduate	no			4	1	yes	3	16	firearms and hunting dog, actively searching, bait and trapping	no	water supply network	yes	water	soap and water	no	no	yes	medium	no	no	no	no
35		negative	43	8	2018-11-24	Curitiba- PR	51	male	Public work	20	higher education	no			2	1	yes	2	4	focusing	no	water supply network	yes	water	water	yes	cattle	yes	well done	yes	yes	yes	no
36		negative	43	7.2	2018-11-24	Curitiba- PR	31	male	Private work	5	graduate	no			1	1	yes	1	< 1	firearms	yes	mineral water	yes	water	water	yes	cattle	no	no	yes	yes	yes	yes
37		negative	44	7.4	2018-11-24	Curitiba- PR	27	male	Public work	8	graduate	no			2	1	yes	2	2	firearms	yes	water supply network	yes	water	soap and water	yes	fish and cattle	no	no	no	yes	yes	no
38		negative	46	7.6	2018-11-24	Sertanópolis- PR	34	male	Private work	10	higher education	no			4	1	não	2	4	firearms	no	water of well	yes	water	soap and water	yes	cattle	no	no	yes	yes	yes	no
39	16	positive	41	7.4	2018-11-24	Campo Largo-PR	37	male	Private work	7	technician	no			3	1	yes	3	10	firearms and hunting dogs	no	water supply network	yes	water	soap and water	yes	fish and cattle	yes	well done	yes	yes	yes	yes
40	16	positive	49	6.8	2018-11-24	Ponta Grossa-PR	31	male	Private work	4	graduate	yes	30	cattle, horse, swine, dog, cat	3	1	yes	3	14	firearms and hunting dogs	yes	water of well	yes	water	soap and water	yes	cattle	yes	well done	no	yes	no	yes
41		negative	45	7.6	2018-11-24	Engenheiro Beltrão-PR	38	male	Private work	5	graduate	no			3	1	yes	2	5	firearms and hunting dogs, focusing	no	water supply network	yes	water	soap and water	yes	cattle	yes	medium	yes	yes	yes	yes
42		negative	46	8.2	2018-11-24	Pinhais-PR	49	male	Private work	20	graduate	no			3	1	yes	3	35	firearms and hunting dogs, focusing	yes	water supply network	yes	soap and water	water	yes	cattle	yes	medium	yes	yes	yes	yes
43	16	positive	39	7	2018-11-24	Engenheiro Beltrão-PR	42	male	Private work	2	graduate	no			2	1	yes	3	10	firearms and hunting dogs	no	water supply network	yes	soap and water	water	no	no	no	no	no	no	no	yes
44	16	positive	45	7.4	2018-11-24	Uvaia-PR	46	male	Private work	2	high school	yes	20	horse, swine, poultry, dog	3	1	yes	3	14	firearms and hunting dogs, knife	no	water of well	yes	water	water	yes	cattle	yes	well done	yes	yes	yes	yes
45	16	positive	45	6.6	2018-11-24	São José dos Pinhais-PR	33	male	Private work	4	high school	yes	5	dog, poultry, horse, sheep	4	1	yes	1	1	firearms	no	water of well	yes	water	soap and water	yes	cattle	yes	well done	no	yes	no	yes
46		negative	47	8	2018-11-24	Maringá - PR	28	male	Private work	2	graduate	Não		dog, poultry	4	1	yes	2	5	firearms and hunting dogs	no	mineral water	yes	water	soap and water	yes	cattle	yes	well done	yes	yes	yes	yes
47		negative	39	6.4	2018-11-24	Ponta Grossa- PR	37	male	Private work	2	high school	yes	37	swine, sheep, dog	4	1	yes	1	1	firearms	no	water of well	yes	water	soap and water	yes	cattle	yes	well done	no	yes	no	yes
48	16	positive	48	7.8	2018-11-24	Fazenda Rio Grande- PR	37	male	Private work	6	basic education	yes	36		4	1	yes	2	2	frearms and hunting dogs	no	water of well	yes	water	water	no	no	yes	well done	no	no	no	yes
49		negative	45	7.6	2018-11-24	Lapa-PR	21	male	did not answer	0	high school	yes	18	dog	4	1	yes	1	1	firearms and hunting dogs, knife	no	water of well	yes	sanitary water	soap and water	yes	wild boars	yes	well done	no	no	no	yes

## Sheet: wild boars
Sample idd	MAT titles	MAT results	Blood count	Total plasma protein	sample location	date	sex	age group	Body condition score	Free-roaming or captured	hunting method	wild boars captured areas
1	64	positive	52	9	Colônia Quero-quero- PR	2016-10-30	female	adult	4	captured	without hunting	anthropized
2	64	positive	44	6.4	Colônia Quero-quero- PR	2016-10-30	female	adult	4	captured	without hunting	anthropized
3	64	positive	44	6.4	Colônia Quero-quero- PR	2016-10-30	female	adult	5	captured	without hunting	anthropized
4	64	positive	50	9.2	Colônia Quero-quero- PR	2016-10-30	female	adult	5	captured	without hunting	anthropized
5	64	positive	42	9	Colônia Quero-quero- PR	2016-10-30	male	adult	3	captured	without hunting	anthropized
6	16	positive	52	9	Colônia Quero-quero- PR	2016-10-30	male	adult	4	captured	without hunting	anthropized
7	N	negative	52	9.4	Colônia Quero-quero- PR	2016-10-30	female	adult	5	captured	without hunting	anthropized
8	N	negative	56	8.6	Colônia Quero-quero- PR	2016-10-30	female	adult	4	captured	without hunting	anthropized
9	64	positive	43	7.6	Colônia Quero-quero- PR	2016-10-30	female	adult	4	captured	without hunting	anthropized
10	64	positive	44	8.4	Colônia Quero-quero- PR	2016-10-30	male	adult	5	captured	without hunting	anthropized
11	64	positive	43	8.6	Colônia Quero-quero- PR	2016-10-30	male	adult	5	captured	without hunting	anthropized
12	64	positive	43	7.8	Colônia Quero-quero- PR	2016-10-30	male	adult	5	captured	without hunting	anthropized
13	64	positive	43	7.8	Colônia Quero-quero- PR	2016-10-30	female	adult	4	captured	without hunting	anthropized
14	16	positive	39	6	Colônia Quero-quero- PR	2016-10-24	female	adult	4	captured	without hunting	anthropized
15	16	positive	12	4.6	Aporé- GO	2016-10-24	male	adult	4	free-roaming	focusing	agricultural
16	N	negative	34	6.8	Aporé- GO	2017-02-21	female	piglet	4	free-roaming	focusing	agricultural
17	N	negative	23	5.4	Aporé- GO	2017-02-21	male	adult	5	free-roaming	focusing	agricultural
18	N	negative	30	7.8	Aporé- GO	2017-02-21	male	adult	4	free-roaming	focusing	agricultural
19	N	negative	27	5.4	Aporé- GO	2017-02-21	male	piglet	4	free-roaming	focusing	agricultural
20	N	negative	44	7.6	Aporé- GO	2017-06-13	female	adult	4	free-roaming	focusing	agricultural
21	N	negative	52	7.3	Aporé- GO	2017-06-13	female	adult	5	free-roaming	focusing	agricultural
22	N	negative	56	7.4	Aporé- GO	2017-06-13	female	piglet	3	free-roaming	focusing	agricultural
23	N	negative	54	7.8	Aporé- GO	2017-06-13	male	piglet	5	free-roaming	focusing	agricultural
24	N	negative	54	8.1	Aporé- GO	2017-06-13	male	adult	4	free-roaming	focusing	agricultural
25	N	negative	42	6.9	Aporé- GO	2017-07-07	female	adult	3	free-roaming	focusing	agricultural
26	16	positive	49	8.1	Aporé- GO	2017-07-24	female	adult	4	free-roaming	focusing	agricultural
27	N	negative	52	7.4	Aporé- GO	2017-07-24	female	young	5	free-roaming	focusing	agricultural
28	N	negative	39	7.8	Aporé- GO	2017-07-24	female	adult	4	free-roaming	focusing	agricultural
29	N	negative	34	6.8	Aporé- GO	2017-07-24	male	adult	5	free-roaming	focusing	agricultural
30	N	negative	23	5.4	Aporé- GO	2017-07-24	male	piglet	2	free-roaming	focusing	agricultural
31	N	negative	30	7.8	Aporé- GO	2017-08-06	female	adult	4	free-roaming	focusing	agricultural
32	N	negative	27	5.4	Aporé- GO	2017-10-01	male	piglet	4	free-roaming	focusing	agricultural
33			44	7.6	Aporé- GO	2017-10-01	female	piglet	4	free-roaming	focusing	agricultural
34	N	Negativo	52	7.3	Aporé- GO	2017-10-01	female	adult	4	free-roaming	focusing	agricultural
35	N	Negativo	56	7.4	Aporé- GO	2017-09-24	female	adult	4	free-roaming	focusing	agricultural
36	N	Negativo	54	7.8	Aporé- GO	2017-10-06	male	adult	4	free-roaming	focusing	agricultural
37	16	Positivo	54	8.1	Palmeira- PR	2017-10-06	female	adult	5	free-roaming	firearms with hunting dogs	agricultural
38	N	Negativo	42	6.9	Palmeira- PR	2017-10-06	female	adult	4	free-roaming	firearms with hunting dogs	agricultural
39	N	Negativo	30	5.6	Aporé- GO	2017-11-15	female	piglet	3	free-roaming	focusing	agricultural
40	N	Negativo	40	7.1	Aporé- GO	2017-11-15	female	piglet	4	free-roaming	focusing	agricultural
41	N	Negativo	35	7.6	Aporé- GO	2017-11-16	female	piglet	5	free-roaming	focusing	agricultural
42	N	Negativo	57	10.8	Aporé- GO	2017-11-16	male	adult	4	free-roaming	focusing	agricultural
43	N	Negativo	37	8.7	Aporé- GO	2017-11-16	male	adult	4	free-roaming	focusing	agricultural
44	N	Negativo	34	7.2	Teixeira Soares- PR	2017-11-16	male	adult	4	free-roaming	firearms with hunting dogs	agricultural
45			25	8.5	Teixeira Soares- PR	2017-11-16	female	adult	4	free-roaming	firearms with hunting dogs	agricultural
46	N	Negativo			Teixeira Soares- PR	2017-11-17	female	adult	4	free-roaming	firearms with hunting dogs	agricultural
47					Palmeira- PR	2017-11-17	female	adult	4	free-roaming	firearms with hunting dogs	agricultural
48	N	Negativo			Palmeira- PR	2017-11-17	female	adult	4	free-roaming	firearms with hunting dogs	agricultural
49			35	10.5	Aporé- GO	2017-11-17	female	piglet	4	free-roaming	firearms with hunting dogs	agricultural
50			21	7.8	Aporé- GO	2017-11-17	female	adult	4	free-roaming	focusing	agricultural
51	N	Negativo	30	5.6	Aporé- GO	2017-11-17	female	adult	4	free-roaming	focusing	agricultural
52	N	Negativo	40	7.1	Aporé- GO	2018-01-18	female	adult	4	free-roaming	focusing	agricultural
53	N	Negativo	35	7.6	Aporé- GO	2018-01-18	male	adult	4	free-roaming	focusing	agricultural
54	N	Negativo	57	10.8	Aporé- GO	2018-01-18	male	young	4	free-roaming	focusing	agricultural
55	N	Negativo	37	8.7	Aporé- GO	2018-01-30	male	piglet	4	free-roaming	focusing	agricultural
56	N	Negativo	34	7.2	Aporé- GO	2018-01-30	male	piglet	4	free-roaming	focusing	agricultural
57	N	Negativo	25	8.5	Aporé- GO	2018-01-30	male	young	5	free-roaming	focusing	agricultural
58			33	7.5	Aporé- GO	2018-01-30	male	young	4	free-roaming	focusing	agricultural
59			35	10.5	Aporé- GO	2018-03-09	female	young	4	free-roaming	focusing	agricultural
60	16	Positivo	21	7.8	Parque Estadual de Vila Velha- PR	2018-03-24	male	adult	4	free-roaming	bait and trapping	natural
61	N	Negativo	22	8	Parque Estadual de Vila Velha- PR	2018-03-24	female	adult	4	free-roaming	bait and trapping	natural
62	N	Negativo	47	7	Parque Estadual de Vila Velha- PR	2018-04-21	female	young	4	free-roaming	bait and trapping	natural
63	N	Negativo	50	8.2	Parque Estadual de Vila Velha- PR	2018-04-21	male	young	4	free-roaming	bait and trapping	natural
64	N	Negativo	45	6.5	Parque Estadual de Vila Velha- PR	2018-04-21	male	adult	4	free-roaming	bait and trapping	natural
65	N	Negativo	25	5	Parque Estadual de Vila Velha- PR	2018-04-21	female	piglet	3	free-roaming	bait and trapping	natural
66	N	Negativo	43	5.5	Paraná (PEVV)	2018-04-21	female	piglet	3	free-roaming	bait and trapping	natural
67	N	Negativo	30	6	Paraná (PEVV)	2018-04-21	female	young	4	free-roaming	bait and trapping	natural
68	N	Negativo	33	7.5	Parque Estadual de Vila Velha- PR	2018-04-21	female	piglet	4	free-roaming	bait and trapping	natural
69	N	Negativo	40	8	Parque Estadual de Vila Velha- PR	2018-04-21	male	young	4	free-roaming	bait and trapping	natural
70			50	6	Parque Estadual de Vila Velha- PR	2018-03-24	female	young	3	free-roaming	bait and trapping	natural
71			55	7	Parque Estadual de Vila Velha- PR	2018-03-24	female	young	3	free-roaming	bait and trapping	natural
72	N	Negativo	40	8.5	Parque Estadual de Vila Velha- PR	2018-04-21	female	adult	3	free-roaming	bait and trapping	natural
73	N	Negativo	50	9	Parque Estadual de Vila Velha- PR	2018-04-21	female	adult	3	free-roaming	bait and trapping	natural
74	N	Negativo	65	8	Parque Estadual de Vila Velha- PR	2018-05-12	female	young	3	free-roaming	bait and trapping	natural
75	N	Negativo	58	10	Parque Estadual de Vila Velha- PR	2018-05-12	male	young	3	free-roaming	bait and trapping	natural
76	N	Negativo	61	10.6	Parque Estadual de Vila Velha- PR	2018-05-12	male	adult	3	free-roaming	bait and trapping	natural
77	N	Negativo	44	10.8	Parque Estadual de Vila Velha- PR	2018-05-12	female	piglet	4	free-roaming	bait and trapping	natural
78	N	Negativo	33	6	Parque Estadual de Vila Velha- PR	2018-05-12	female	young	3	free-roaming	bait and trapping	natural
79	N	Negativo	37	7.2	Parque Estadual de Vila Velha- PR	2018-05-12	male	adult	3	free-roaming	bait and trapping	natural
80	N	Negativo	59	7.4	Parque Estadual de Vila Velha- PR	2018-05-12	female	adult	3	free-roaming	bait and trapping	natural

## Sheet: hunting dogs
Sample idd	IFAT titles	IFAT results	date	Sample location	number of dogs	sex	Age	Body condition score	Body size	dog mobility	consumption of raw rat meat	hunted and consumed species	Hunting experience (years)	hunting species	hygiene
1	16	positive	2016-10-30	Colônia Quero-quero- PR	40	male	adult	3	medium	limited	yes	wild boars	4	javalis	no
2	16	positive	2016-10-30	Colônia Quero-quero- PR	40	female	adult	3	small	limited	yes	wild boars	3	wild boars	no
3	16	positive	2016-10-30	Colônia Quero-quero- PR	40	male	adult	3	medium	limited	yes	wild boars	2	wild boars	no
4		negative	2016-10-30	Colônia Quero-quero- PR	40	male	adult	3	medium	limited	yes	wild boars	4	wild boars	no
5	16	positive	2016-10-30	Colônia Quero-quero- PR	40	male	adult	3	medium	limited	yes	wild boars	2	wild boars	no
6		negative	2016-10-30	Colônia Quero-quero- PR	40	male	adult	3	medium	limited	yes	wild boars	3	wild boars	no
7	16	positive	2016-10-30	Colônia Quero-quero- PR	40	male	adult	3	medium	limited	yes	wild boars	5	wild boars	no
8	16	positive	2016-10-30	Colônia Quero-quero- PR	40	male	adult	3	medium	limited	yes	wild boars	3	wild boars	no
9	16	positive	2016-10-30	Colônia Quero-quero- PR	40	male	adult	3	medium	limited	yes	wild boars	2	wild boars	no
10		negative	2016-10-30	Colônia Quero-quero- PR	40	female	adult	3	large	limited	yes	wild boars	3	wild boars	no
11		negative	2016-10-30	Colônia Quero-quero- PR	40	female	adult	3	medium	limited	yes	wild boars	4	wild boars	no
12		negative	2016-10-30	Colônia Quero-quero- PR	40	female	adult	3	medium	limited	yes	wild boars	2	wild boars	no
13		negative	2016-10-30	Colônia Quero-quero- PR	40	male	adult	3	medium	limited	yes	wild boars	2	wild boars	no
14		negative	2016-10-30	Colônia Quero-quero- PR	40	male	adult	3	medium	limited	yes	wild boars	1	wild boars	no
15	64	positive	2016-10-30	Colônia Quero-quero- PR	40	male	adult	3	medium	limited	yes	wild boars	2	wild boars	no
20	16	positive	2016-10-30	Colônia Quero-quero- PR	40	male	adult	3	medium	limited	yes	wild boars	3	wild boars	no
21		negative	2016-10-30	Colônia Quero-quero- PR	40	female	adult	3	pequeno	limited	yes	wild boars	4	wild boars	no
22		negative	2016-10-30	Colônia Quero-quero- PR	40	male	adult	3	small	limited	yes	wild boars	5	wild boars	no
23		negative	2016-10-30	Colônia Quero-quero- PR	40	male	adult	3	medium	limited	yes	wild boars	2	wild boars	no
24		negative	2016-10-30	Colônia Quero-quero- PR	40	male	adult	3	medium	limited	yes	wild boars	1	wild boars	no
25		negative	2016-10-30	Colônia Quero-quero- PR	40	female	adult	3	medium	limited	yes	wild boars	3	wild boars	no
26		negative	2016-10-30	Colônia Quero-quero- PR	40	male	adult	3	medium	limited	yes	wild boars	5	wild boars	no
27		negative	2016-10-30	Colônia Quero-quero- PR	40	male	adult	3	medium	limited	yes	wild boars	4	wild boars	no
28	16	positive	2016-10-30	Colônia Quero-quero- PR	40	male	adult	3	medium	limited	yes	wild boars	2	wild boars	no
29		negative	2016-10-30	Colônia Quero-quero- PR	40	male	adult	3	medium	limited	yes	wild boars	3	wild boars	no
30	64	positive	2016-10-30	Colônia Quero-quero- PR	40	male	adult	3	medium	limited	yes	wild boars	4	wild boars	no
31	256	positive	2016-10-30	Colônia Quero-quero- PR	40	female	adult	3	small	limited	yes	wild boars	2	wild boars	no
32		negative	2016-10-30	Colônia Quero-quero- PR	40	male	adult	3	medium	limited	yes	wild boars	3	wild boars	no
33		negative	2016-10-30	Colônia Quero-quero- PR	40	male	adult	3	medium	limited	yes	wild boars	1	wild boars	no
34		negative	2016-10-30	Colônia Quero-quero- PR	40	male	adult	3	large	limited	yes	wild boars	5	wild boars	no
35	16	positive	2016-10-30	Colônia Quero-quero- PR	40	male	adult	3	medium	limited	yes	wild boars	3	wild boars	no
36		negative	2016-10-30	Colônia Quero-quero- PR	40	male	adult	3	medium	limited	yes	wild boars	2	wild boars	no
37		negative	2016-10-30	Colônia Quero-quero- PR	40	male	adult	3	medium	limited	yes	wild boars	4	wild boars	no
38	16	positive	2017-01-12	Porto Amazonas- PR	10	male	adult	3	medium	limited	yes	cattle, wild boars	2	wild boars	no
39		negative	2017-01-12	Porto Amazonas- PR	10	male	adult	3	medium	limited	yes	cattle, wild boars	2	wild boars	no
40		negative	2017-01-12	Porto Amazonas- PR	10	male	adult	4	medium	limited	yes	cattle, wild boars	2	wild boars	no
41	16	positive	2017-01-12	Porto Amazonas- PR	10	male	adult	3	medium	limited	yes	cattle, wild boars	2	wild boars	no
42	16	positive	2017-01-12	Porto Amazonas- PR	10	male	adult	3	medium	limited	yes	cattle, wild boars	2	wild boars	no
43		negative	2017-01-12	Porto Amazonas- PR	10	male	puppy	3	medium	limited	yes	cattle, wild boars	1	wild boars	no
44	16	positive	2017-01-12	Porto Amazonas- PR	10	female	adult	3	medium	limited	yes	cattle, wild boars	2	wild boars	no
45		negative	2017-01-12	Palmeira- PR	10	male	adult	4	medium	limited	yes	wild boars	2	wild boars	no
46		negative	2017-01-12	Palmeira- PR	10	male	puppy	3	medium	limited	yes	wild boars	1	wild boars	no
47	16	positive	2017-01-12	Palmeira- PR	10	female	adult	3	medium	limited	yes	wild boars	2	wild boars	no
48		negative	2017-01-12	Palmeira- PR	10	male	adult	3	medium	limited	yes	wild boars	2	wild boars	no
49		negative	2017-01-12	Palmeira- PR	10	female	puppy	3	medium	limited	yes	wild boars	1	wild boars	no
50	16	positive	2017-01-12	Palmeira- PR	10	female	adult	4	medium	limited	yes	wild boars	1	wild boars	no
51	16	positive	2017-01-12	Palmeira- PR	10	female	adult	4	medium	limited	yes	wild boars	2	wild boars	no
52		negative	2017-01-12	Palmeira- PR	10	female	adult	3	medium	limited	yes	wild boars	2	wild boars	no
53		negative	2017-01-12	Palmeira- PR	10	male	adult	3	medium	limited	yes	wild boars	2	wild boars	no
54		negative	2017-01-12	Palmeira- PR	10	male	adult	4	medium	limited	yes	wild boars	2	wild boars	no
55		negative	2017-01-12	Palmeira- PR	10	male	adult	3	medium	limited	yes	wild boars	2	wild boars	no
56		negative	2017-01-12	Palmeira- PR	10	male	puppy	3	medium	limited	yes	wild boars	2	wild boars	no
57		negative	2017-01-12	Palmeira- PR	10	female	puppy	4	medium	limited	yes	wild boars	2	wild boars	no
58		negative	2017-01-12	Palmeira- PR	10	female	adult	3	large	limited	yes	wild boars	2	wild boars	no
59		negative	2017-01-12	Palmeira- PR	10	female	adult	2	medium	limited	yes	wild boars	2	wild boars	no
60		negative	2017-01-12	Palmeira- PR	10	male	adult	2	medium	limited	yes	wild boars	2	wild boars	no
61		negative	2017-01-12	Palmeira- PR	10	male	puppy	4	medium	limited	yes	wild boars	1	wild boars	no
62		negative	2017-01-12	Palmeira- PR	10	male	puppy	3	medium	limited	yes	wild boars	1	wild boars	no
63		negative	2017-01-12	Palmeira- PR	10	male	adult	3	medium	limited	yes	wild boars	7	wild boars	no
64		negative	2017-01-12	Palmeira- PR	10	male	puppy	5	medium	limited	yes	wild boars	1	wild boars	no
65		negative	2017-01-12	Palmeira- PR	10	male	adult	3	medium	limited	yes	wild boars	3	wild boars	no
66		Negativo	2017-01-12	Palmeira- PR	10	female	adult	3	medium	limited	yes	wild boars	3	wild boars	no
67		negative	2017-01-12	Palmeira- PR	10	female	adult	3	medium	limited	yes	wild boars	3	wild boars	no
68		negative	2017-01-12	Palmeira- PR	10	male	puppy	3	medium	limited	yes	wild boars	1	wild boars	no
82		negative	2017-08-17	Porto Amazonas- PR	10	male	adult	3	medium	limited	yes	cattle, wild boars	2	wild boars	no
83		negative	2017-08-17	Porto Amazonas- PR	10	male	puppy	3	medium	limited	yes	cattle, wild boars	1	wild boars	yes
84		negative	2017-08-17	Porto Amazonas- PR	10	male	puppy	3	medium	limited	yes	cattle, wild boars	1	wild boars	yes
85		negative	2017-08-17	Porto Amazonas- PR	10	female	puppy	3	medium	limited	yes	cattle, wild boars	1	wild boars	yes
86		negative	2017-08-17	Porto Amazonas- PR	10	female	puppy	3	medium	limited	yes	cattle, wild boars	1	wild boars	yes
87		negative	2017-08-17	Porto Amazonas- PR	10	male	adult	3	medium	limited	yes	cattle, wild boars	2	wild boars	yes
88	16	positive	2017-08-17	Porto Amazonas- PR	10	female	adult	3	medium	limited	yes	rat, wild boars, cattle	7	rat, wild boars	yes
89		negative	2017-08-17	Porto Amazonas- PR	10	male	adult	4	medium	unlimited	yes	rat, wild boars, cattle	5	rat, wild boars	yes
90	64	positive	2017-08-17	Porto Amazonas- PR	10	female	adult	4	medium	unlimited	yes	rat, wild boars, cattle	1	rat, wild boars	yes
91		negative	2017-08-17	Porto Amazonas- PR	10	male	adult	3	medium	unlimited	yes	rat, wild boars, cattle	9	rat, wild boars	yes
92	16	positive	2017-08-17	Porto Amazonas- PR	10	male	adult	4	large	unlimited	yes	rat, wild boars, cattle	9	rat, wild boars	yes
93		negative	2017-08-17	Palmeira- PR	10	male	adult	3	medium	limited	yes	rat, wild boars, cattle	9	wild boars	no
94	16	positive	2017-08-17	Palmeira- PR	10	male	adult	3	medium	limited	yes	rat, wild boars, cattle	2	wild boars	no
95	64	positive	2017-08-17	Palmeira- PR	10	male	adult	4	medium	limited	yes	rat, wild boars, cattle	3	wild boars	no
96		negative	2017-08-17	Palmeira- PR	10	male	adult	3	medium	limited	yes	rat, wild boars, cattle	6	wild boars	no
97		negative	2017-08-17	Palmeira- PR	10	male	adult	3	medium	limited	yes	rat, wild boars, cattle	3	wild boars	no
98	16	positive	2017-08-17	Palmeira- PR	10	male	adult	4	medium	limited	yes	rat, wild boars, cattle	1	wild boars	no
99	16	positive	2017-08-17	Palmeira- PR	10	female	adult	4	medium	limited	yes	rat, wild boars, cattle	2	wild boars	no
100	64	positive	2017-08-17	Palmeira- PR	10	female	adult	3	medium	limited	yes	rat, wild boars, cattle	3	wild boars	no
101	64	positive	2017-08-17	Palmeira- PR	10	male	adult	3	medium	limited	yes	rat, wild boars, cattle	6	wild boars	yes
102	64	positive	2017-08-17	Palmeira- PR	10	female	adult	4	medium	limited	yes	rat, wild boars, cattle	6	wild boars	no
103	64	positive	2017-08-17	Palmeira- PR	10	male	adult	4	medium	limited	yes	rat, wild boars, cattle	10	wild boars	no
104	64	positive	2017-08-17	Palmeira- PR	10	male	adult	3	medium	limited	yes	rat, wild boars, cattle	6	wild boars	no
105	64	positive	2017-08-17	Palmeira- PR	10	male	adult	3	medium	limited	yes	rat, wild boars, cattle	7	wild boars	no
106		negative	2017-08-17	Palmeira- PR	10	male	adult	3	medium	limited	yes	rat, wild boars, cattle	6	wild boars	no
107		negative	2017-08-17	Palmeira- PR	10	male	adult	3	small	unlimited	yes	rat, wild boars, cattle	2	wild boars	no
108		negative	2017-11-03	Palmeira- PR	9	male	adult	3	medium	limited	yes	sheep, wild boars, swine	1	wild boars	no
109		negative	2017-11-03	Palmeira- PR	9	male	adult	3	medium	limited	yes	sheep, wild boars, swine	6	wild boars	no
110		negative	2017-11-03	Palmeira- PR	9	male	adult	2	medium	limited	yes	sheep, wild boars, swine	1	wild boars	no
111		negative	2017-11-03	Palmeira- PR	9	male	adult	3	medium	limited	yes	sheep, wild boars, swine	4	wild boars	yes
112	16	positive	2017-11-03	Palmeira- PR	9	male	adult	3	medium	limited	yes	sheep, wild boars, swine	1	wild boars	yes
113	256	positive	2017-11-03	Palmeira- PR	9	female	adult	2	medium	limited	yes	sheep, wild boars, swine	5	wild boars	no
114		negative	2017-11-03	Palmeira- PR	9	male	adult	3	medium	limited	yes	sheep, wild boars, swine	1	wild boars	no
115	16	positive	2017-11-03	Palmeira- PR	9	male	adult	2	medium	limited	yes	sheep, wild boars, swine	2	wild boars	no
116	64	positive	2017-11-03	Palmeira- PR	9	male	adult	3	medium	limited	yes	sheep, wild boars, swine	1	wild boars	yes
117		negative	2017-11-03	Palmeira- PR	8	female	adult	3	medium	unlimited	yes	cattle, wild boars	1	wild boars	yes
118		negative	2017-11-03	Palmeira- PR	8	male	adult	3	medium	limited	yes	cattle, wild boars	2	wild boars	yes
119		negative	2017-11-03	Palmeira- PR	8	male	adult	3	medium	unlimited	yes	cattle, wild boars	1	wild boars	yes
120		negative	2017-11-03	Palmeira- PR	8	female	adult	3	medium	limited	yes	cattle, wild boars	2	wild boars	yes
121		negative	2017-11-03	Palmeira- PR	8	male	adult	3	medium	limited	yes	cattle, wild boars	2	wild boars	yes
122		negative	2017-11-03	Palmeira- PR	8	male	adult	3	medium	limited	yes	cattle, wild boars	10	wild boars	yes
123		negative	2017-11-03	Palmeira- PR	3	male	adult	3	medium	unlimited	yes	wild boars	1	wild boars	yes
124		negative	2017-11-03	Palmeira- PR	3	female	adult	3	medium	unlimited	yes	wild boars	7	wild boars	yes
125	16	positive	2017-11-03	Palmeira- PR	3	male	puppy	3	medium	unlimited	yes	wild boars	1	wild boars	yes
126		negative	2017-11-03	Teixeira Soares- PR	8	male	adult	3	medium	limited	yes	wild boars	2	wild boars	yes
127		negative	2017-11-03	Teixeira Soares- PR	8	male	adult	3	medium	limited	yes	wild boars	1	wild boars	yes
128	16	positive	2017-11-03	Teixeira Soares- PR	8	female	adult	3	medium	limited	yes	wild boars	1	wild boars	yes
129		negative	2017-11-03	Teixeira Soares- PR	8	female	adult	3	medium	limited	yes	wild boars	1	wild boars	yes
130	16	positive	2017-11-03	Teixeira Soares- PR	8	male	adult	3	medium	limited	yes	cattle, wild boars	1	wild boars	yes
131		negative	2017-11-03	Teixeira Soares- PR	8	female	adult	3	medium	limited	yes	wild boars	3	wild boars	yes
132	64	positive	2017-11-03	Teixeira Soares- PR	8	male	adult	3	small	limited	yes	wild boars	1	wild boars	yes
133		negative	2017-11-03	Teixeira Soares- PR	8	male	adult	2	large	limited	yes	wild boars	3	wild boars	yes
134		negative	2017-11-18	Aporé- GO	25	female	puppy	3	medium	limited	yes	cattle, wild boars	1	wild boars	yes
135		negative	2017-11-18	Aporé- GO	25	female	puppy	3	medium	limited	yes	cattle, wild boars	1	wild boars	yes
136		negative	2017-11-18	Aporé- GO	25	female	puppy	3	medium	limited	yes	cattle, wild boars	1	wild boars	yes
137	16	positive	2017-11-18	Aporé- GO	25	female	adult	4	medium	limited	yes	cattle, wild boars	2	wild boars	yes
138		negative	2017-11-18	Aporé- GO	25	male	adult	3	medium	limited	yes	cattle, wild boars	3	wild boars	yes
139		negative	2017-11-18	Aporé- GO	25	female	adult	3	large	limited	yes	cattle, wild boars	2	wild boars	yes
140		negative	2017-11-18	Aporé- GO	25	female	adult	4	medium	limited	yes	cattle, wild boars	4	wild boars	yes
141		negative	2017-11-18	Aporé- GO	25	female	adult	4	large	limited	yes	cattle, wild boars	3	wild boars	yes
142		negative	2017-11-18	Aporé- GO	25	female	adult	3	medium	limited	yes	cattle, wild boars	2	wild boars	yes
143	16	positive	2017-11-18	Aporé- GO	25	female	adult	3	medium	limited	yes	cattle, wild boars	2	wild boars	yes
144		negative	2017-11-18	Aporé- GO	25	male	adult	3	large	limited	yes	cattle, wild boars	6	wild boars	yes
145		negative	2017-11-18	Aporé- GO	25	male	adult	2	medium	limited	yes	cattle, wild boars	3	wild boars	yes
146		negative	2017-11-18	Aporé- GO	25	female	adult	3	medium	limited	yes	cattle, wild boars	3	wild boars	yes
147		negative	2017-11-18	Aporé- GO	25	male	adult	4	large	limited	yes	cattle, wild boars	4	wild boars	yes
148		negative	2017-11-18	Aporé- GO	25	female	adult	3	medium	limited	yes	cattle, wild boars	2	wild boars	yes
149		negative	2017-11-18	Aporé- GO	25	female	adult	3	medium	limited	yes	cattle, wild boars	6	wild boars	yes
150		negative	2017-11-18	Aporé- GO	25	male	adult	3	medium	limited	yes	cattle, wild boars	5	wild boars	yes
151		negative	2017-11-18	Aporé- GO	25	female	adult	3	medium	limited	yes	cattle, wild boars	5	wild boars	yes
152	256	positive	2017-11-18	Aporé- GO	25	female	adult	4	medium	limited	yes	cattle, wild boars	3	wild boars	yes
153		negative	2017-11-18	Aporé- GO	25	male	adult	3	large	limited	yes	cattle, wild boars	5	wild boars	yes
154		negative	2017-11-18	#NAME?	25	male	adult	3	medium	limited	yes	cattle, wild boars	4	wild boars	yes
155		negative	2017-11-18	Aporé- GO	25	male	puppy	4	medium	limited	yes	cattle, wild boars	1	wild boars	yes
156		negative	2017-11-18	Aporé- GO	25	male	puppy	3	large	limited	yes	cattle, wild boars	5	wild boars	yes
157		negative	2018-01-18	Colônia Quero-quero- PR	40	male	adult	4	medium	limited	yes	cattle, wild boars	1	wild boars	yes
158	256	positive	2018-01-18	Colônia Quero-quero- PR	40	female	adult	3	medium	limited	yes	cattle, wild boars	3	wild boars	yes
159		negative	2018-01-18	Colônia Quero-quero- PR	40	male	adult	3	medium	limited	yes	cattle, wild boars	3	wild boars	yes
160	16	positive	2018-01-18	Colônia Quero-quero- PR	40	female	adult	3	medium	limited	yes	cattle, wild boars	1	wild boars	yes
161	16	positive	2018-01-18	Colônia Quero-quero- PR	40	female	adult	3	medium	limited	yes	cattle, wild boars	3	wild boars	yes
162	16	positive	2018-01-18	Colônia Quero-quero- PR	40	male	adult	3	medium	limited	yes	cattle, wild boars	3	wild boars	yes
163		negative	2018-01-18	Colônia Quero-quero- PR	40	male	adult	3	medium	limited	yes	cattle, wild boars	1	wild boars	yes
164		negative	2018-01-18	Colônia Quero-quero- PR	40	male	puppy	3	medium	limited	yes	cattle, wild boars	1	wild boars	yes
165	16	positive	2018-01-18	Colônia Quero-quero- PR	40	male	adult	3	medium	limited	yes	cattle, wild boars	2	wild boars	yes
166	64	positive	2018-01-18	Colônia Quero-quero- PR	40	male	adult	3	medium	limited	yes	cattle, wild boars	2	wild boars	yes
167		negative	2018-01-18	Colônia Quero-quero- PR	40	male	adult	3	medium	limited	yes	cattle, wild boars	1	wild boars	yes
168		negative	2018-01-18	Colônia Quero-quero- PR	40	male	puppy	3	medium	limited	yes	cattle, wild boars	1	wild boars	yes
169		negative	2018-01-18	Colônia Quero-quero- PR	40	male	puppy	3	medium	limited	yes	cattle, wild boars	1	wild boars	yes
170		negative	2018-01-18	Colônia Quero-quero- PR	40	male	puppy	3	medium	limited	yes	cattle, wild boars	1	wild boars	yes
171		negative	2018-01-18	Colônia Quero-quero- PR	40	male	puppy	3	medium	limited	yes	cattle, wild boars	1	wild boars	yes
172		negative	2018-01-18	Colônia Quero-quero- PR	40	male	puppy	3	medium	limited	yes	cattle, wild boars	1	wild boars	yes
173		negative	2018-01-18	Colônia Quero-quero- PR	40	male	puppy	3	medium	limited	yes	cattle, wild boars	1	wild boars	yes
174		negative	2018-01-18	Colônia Quero-quero- PR	40	male	puppy	3	medium	limited	yes	cattle, wild boars	1	wild boars	yes
